# Supplementary material for: Reinvestigation of KMg1/3Nb2/3OPO4
Source: Acta Crystallogr Sect E Struct Rep Online. 2010 Feb 10;66(Pt 3):i15–6. doi: 10.1107/S1600536810004617 (PMC2983719; doi:10.1107/S1600536810004617)
Supplement: Supplementary file 1 [file e-66-00i15-sup1.cif]

##############################################################################
###                                                                        ###
###        Electronic paper (Acta Crystallographica Section E)             ###
###                                                                        ###
##############################################################################
#                                                                            #
# This CIF contains the data in a paper accepted for publication in Acta     #
# Crystallographica Section E. It conforms to the requirements of Notes      #
# for Authors for Section E, and has been peer reviewed under the auspices   #
# of the IUCr Commission on Journals.                                        #
#                                                                            #
# Full details of the Crystallographic Information File format               #
# are given in the paper "The Crystallographic Information File (CIF):       #
# a New Standard Archive File for Crystallography" by S. R. Hall, F. H.      #
# Allen and I. D. Brown [Acta Cryst. (1991), A47, 655-685].                  #
#                                                                            #
# The current version of the core CIF dictionary is obtainable from          #
# ftp://ftp.iucr.org/pub/cif_core.dic. The current version number is 2.4.    #
#                                                                            #
# Software is freely available for graphical display of the structure(s) in  #
# this CIF.  For information consult the CIF home page http://www.iucr.org/  #
# cif/home.html                                                              #
#                                                                            #
# This file may be used for bona fide research purposes within the           #
# scientific community so long as proper attribution is given to the journal # 
# article from which it was obtained.                                        #
#                                                                            #
##############################################################################
                                             
data_global
_audit_creation_method     'WinGX routine CIF_UPDATE'
_audit_conform_dict_name     cif_core.dic
_audit_conform_dict_version     2.4
_journal_data_validation_number     ?
_journal_date_recd_electronic     2010-01-19
_journal_date_accepted     2010-02-05
_journal_name_full     'Acta Crystallographica, Section E'
_journal_year     2010
_journal_volume     66
_journal_issue      3
_journal_page_first     i15
_journal_page_last     i16
_journal_paper_category     QI
_journal_coeditor_code     BR2136
_publ_contact_author_name     'Babaryk, Artem A.'
_publ_contact_author_address
;
Department of Chemistry
Taras Shevchenko Kyiv National University
Kyiv, Ukraine
;
_publ_contact_author_email     'babaryk@bigmir.net, babaryk@univ.kiev.ua'
_publ_contact_author_fax     'not available'
_publ_contact_author_phone     '+38(044)2393288'
_publ_section_title
;
Reinvestigation of KMg~1/3~Nb~2/3~OPO~4~
;
_publ_section_title_footnote
;
 Dedicated to Professor Nikolay S. Slobodyanik on the occasion of his 65^th^
Birthday.
;
loop_
    _publ_author_name
    _publ_author_footnote
    _publ_author_address
    'Babaryk, Artem A.'
;
;
;
Inorganic Chemistry Department
Faculty of Chemistry
Taras Shevchenko Kyiv National University
Kyiv, Ukraine
;
    'Bon, Vladimir'
;
?
;
;
Institute of General and Inorganic Chemistry, NAS Ukraine
prosp. Palladina 32/34
03680 Kyiv
Ukraine
;
    'Zatovsky, Igor V.'
;
?
;
;
Inorganic Chemistry Department
Faculty of Chemistry
Taras Shevchenko Kyiv National University
Kyiv, Ukraine
;
    'Slobodyanik, Nikolay S.'
;
?
;
;
Inorganic Chemistry Department
Faculty of Chemistry
Taras Shevchenko Kyiv National University
Kyiv, Ukraine
;
    'Pekhnyo, Vasily'
;
?
;
;
Institute of General and Inorganic Chemistry, NAS Ukraine
prosp. Palladina 32/34
03680 Kyiv
Ukraine
;
_publ_section_synopsis     .
data_I
_audit_creation_method     'WinGX routine CIF_UPDATE'
_chemical_name_systematic
;
potassium magnesium niobium oxide phosphate
;
_chemical_formula_sum     'K0.96 Mg0.32 Nb0.68 O5 P'
_chemical_formula_structural     'K0.96 (Mg0.32 Nb0.68 O) (P O4)'
_chemical_formula_iupac     'K0.96 (Mg0.32 Nb0.68 O) (P O4)'
_chemical_formula_weight     219.46
_symmetry_cell_setting     'tetragonal'
_symmetry_space_group_name_H-M     'P 41'
_symmetry_space_group_name_Hall     'P 4w'
loop_
    _symmetry_equiv_pos_as_xyz
    'x, y, z'
    '-x, -y, z+1/2'
    '-y, x, z+1/4'
    'y, -x, z+3/4'
_cell_length_a     6.52610(10)
_cell_length_b     6.52610(10)
_cell_length_c     10.8427(4)
_cell_angle_alpha     90
_cell_angle_beta     90
_cell_angle_gamma     90
_cell_volume     461.79(2)
_cell_formula_units_Z     4
_cell_measurement_reflns_used     2061
_cell_measurement_theta_min     3.1215
_cell_measurement_theta_max     30.5677
_cell_measurement_temperature     293(2)
_exptl_crystal_description     block
_exptl_crystal_colour     colourless
_exptl_crystal_size_max     0.3
_exptl_crystal_size_mid     0.3
_exptl_crystal_size_min     0.3
_exptl_crystal_density_diffrn     3.158
_exptl_crystal_density_method     'not measured'
_exptl_crystal_F_000     420.4
_exptl_absorpt_coefficient_mu     3.024
_exptl_absorpt_correction_type     multi-scan
_exptl_absorpt_process_details
;
[SORTAV (Blessing, 1995) and SADABS (Bruker, 2007)]
;
_exptl_absorpt_correction_T_min     0.603
_exptl_absorpt_correction_T_max     0.746
_exptl_special_details
;
;
_diffrn_ambient_temperature     293(2)
_diffrn_radiation_type     MoK\a
_diffrn_radiation_wavelength     0.71073
_diffrn_radiation_monochromator     graphite
_diffrn_measurement_device_type     'Bruker APEXII'
_diffrn_measurement_method     '\f or \w oscillation scans'
_diffrn_reflns_number     2467
_diffrn_reflns_av_R_equivalents     0.0167
_diffrn_reflns_theta_min     3.12
_diffrn_reflns_theta_max     29.99
_diffrn_reflns_theta_full     29.99
_diffrn_measured_fraction_theta_max     0.994
_diffrn_measured_fraction_theta_full     0.994
_diffrn_reflns_limit_h_min     -8
_diffrn_reflns_limit_h_max     5
_diffrn_reflns_limit_k_min     -9
_diffrn_reflns_limit_k_max     5
_diffrn_reflns_limit_l_min     -7
_diffrn_reflns_limit_l_max     15
_diffrn_reflns_reduction_process
;
Blessing, (1987)
Blessing, (1989)
;
_diffrn_standards_number     0
_diffrn_standards_interval_count     0
_diffrn_standards_interval_time     0
_diffrn_standards_decay_%     ?
_refine_special_details
;
Refinement of <i>F</i>^2^ against ALL reflections. The weighted <i>R</i>-factor
wR and goodness of fit <i>S</i> are based on <i>F</i>^2^, conventional
<i>R</i>-factors <i>R</i> are based on <i>F</i>, with <i>F</i> set to zero for
negative <i>F</i>^2^. The threshold expression of <i>F</i>^2^ >
\s(<i>F</i>^2^) is used only for calculating <i>R</i>-factors(gt) etc. and is
not relevant to the choice of reflections for refinement. <i>R</i>-factors
based on <i>F</i>^2^ are statistically about twice as large as those based on
<i>F</i>, and <i>R</i>- factors based on ALL data will be even larger.
;
_reflns_number_total     1036
_reflns_number_gt     1020
_reflns_threshold_expression     I>2\s(I)
_refine_ls_structure_factor_coef     Fsqd
_refine_ls_matrix_type     full
_refine_ls_R_factor_all     0.0257
_refine_ls_R_factor_gt     0.0251
_refine_ls_wR_factor_ref     0.0551
_refine_ls_goodness_of_fit_ref     1.196
_refine_ls_restrained_S_all     1.195
_refine_ls_number_reflns     1036
_refine_ls_number_parameters     107
_refine_ls_number_restraints     3
_refine_ls_weighting_scheme     calc
_refine_ls_weighting_details
                      'calc w=1/[\s^2^(Fo^2^)+1.2901P] where P=(Fo^2^+2Fc^2^)/3'
_atom_sites_solution_primary     isomor
_atom_sites_solution_secondary     difmap
_refine_ls_shift/su_max     0.001
_refine_ls_shift/su_mean     0
_refine_diff_density_max     0.624
_refine_diff_density_min     -0.538
_refine_ls_extinction_method     SHELXL
_refine_ls_extinction_coef     0.0115(15)
_refine_ls_abs_structure_details
;
Flack (1983), 336 Friedel pairs
;
_refine_ls_abs_structure_Flack     0.08(10)
loop_
    _atom_type_symbol
    _atom_type_description
    _atom_type_scat_dispersion_real
    _atom_type_scat_dispersion_imag
    _atom_type_scat_source
    O O 0.0106 0.006 'International Tables Vol C Tables 4.2.6.8 and 6.1.1.4'
    Mg Mg 0.0486 0.0363 'International Tables Vol C Tables 4.2.6.8 and 6.1.1.4'
    P P 0.1023 0.0942 'International Tables Vol C Tables 4.2.6.8 and 6.1.1.4'
    K K 0.2009 0.2494 'International Tables Vol C Tables 4.2.6.8 and 6.1.1.4'
    Nb Nb -2.0727 0.6215 'International Tables Vol C Tables 4.2.6.8 and 6.1.1.4'
_computing_data_collection     'APEX2 (Bruker, 2007)'
_computing_cell_refinement     'SAINT (Bruker, 2007)'
_computing_data_reduction     'SAINT (Bruker, 2007)'
_computing_structure_solution     'SHELXS97 (Sheldrick, 2008)'
_computing_structure_refinement     'SHELXL97 (Sheldrick, 2008)'
_computing_molecular_graphics
     'XP in SHELXTL (Sheldrick, 2008) and SLANT PLANE in WinGX (Farrugia, 1999)'
_computing_publication_material     'SHELXTL (Sheldrick, 2008)'
loop_
    _atom_site_type_symbol
    _atom_site_label
    _atom_site_fract_x
    _atom_site_fract_y
    _atom_site_fract_z
    _atom_site_U_iso_or_equiv
    _atom_site_adp_type
    _atom_site_calc_flag
    _atom_site_refinement_flags
    _atom_site_occupancy
    _atom_site_disorder_assembly
    _atom_site_disorder_group
    O O1 0.9717(6) 0.5139(5) 0.8485(5) 0.0163(9) Uani d . 1 . .
    O O2 0.5141(5) 0.9718(6) 0.8260(5) 0.0169(10) Uani d . 1 . .
    O O3 0.8102(4) 0.7859(4) 0.9827(3) 0.0144(7) Uani d . 1 . .
    O O4 0.1898(4) 0.7865(4) 0.9406(3) 0.0133(7) Uani d . 1 . .
    O O5 0.5433(5) 0.5429(5) 0.8361(4) 0.0132(6) Uani d . 1 . .
    P P1 1.00000(13) 0.65145(13) 0.96154(16) 0.01016(19) Uani d . 1 . .
    K K1A 0.2428(18) 0.7800(11) 0.5076(6) 0.034(3) Uani d P 0.344(17) . .
    K K1B 0.155(4) 0.827(2) 0.531(3) 0.056(7) Uani d P 0.148(16) . .
    K K2A 0.2198(14) 0.758(2) 0.6659(7) 0.034(3) Uani d P 0.332(19) . .
    K K2B 0.173(3) 0.844(5) 0.642(3) 0.054(7) Uani d P 0.140(18) . .
    Mg Mg1 0.49981(6) 0.74099(6) 0.96157(9) 0.01355(13) Uani d P 0.3214(12) . .
    Nb Nb1 0.49981(6) 0.74099(6) 0.96157(9) 0.01355(13) Uani d P 0.6786(12) . .
loop_
    _atom_site_aniso_label
    _atom_site_aniso_U_11
    _atom_site_aniso_U_22
    _atom_site_aniso_U_33
    _atom_site_aniso_U_12
    _atom_site_aniso_U_13
    _atom_site_aniso_U_23
    O1 0.0156(15) 0.0163(18) 0.017(2) 0.0044(12) -0.0035(17) -0.0086(13)
    O2 0.0172(19) 0.0154(15) 0.018(2) 0.0050(12) 0.0065(14) 0.0085(17)
    O3 0.0125(12) 0.0158(12) 0.015(2) 0.0014(10) 0.0002(14) -0.0028(13)
    O4 0.0126(12) 0.0154(12) 0.012(2) -0.0010(10) 0.0003(13) 0.0015(13)
    O5 0.0132(14) 0.0124(14) 0.0139(13) -0.0007(8) 0.0017(14) -0.0026(14)
    P1 0.0071(3) 0.0133(4) 0.0101(4) 0.0002(3) -0.0020(4) -0.0003(5)
    K1A 0.049(5) 0.027(2) 0.026(3) -0.022(3) -0.007(2) 0.0018(18)
    K1B 0.044(9) 0.019(5) 0.10(2) -0.019(5) 0.019(10) -0.006(6)
    K2A 0.026(3) 0.049(5) 0.027(3) -0.021(3) 0.0017(19) -0.010(2)
    K2B 0.018(6) 0.042(10) 0.10(2) -0.016(6) -0.003(7) 0.008(11)
    Mg1 0.00835(18) 0.0162(2) 0.0161(2) 0.00006(16) -0.0009(2) 0.0003(3)
    Nb1 0.00835(18) 0.0162(2) 0.0161(2) 0.00006(16) -0.0009(2) 0.0003(3)
_geom_special_details
;
All esds (except the esd in the dihedral angle between two l.s. planes) are
estimated using the full covariance matrix. The cell esds are taken into
account individually in the estimation of esds in distances, angles and
torsion angles; correlations between esds in cell parameters are only used
when they are defined by crystal symmetry. An approximate (isotropic)
treatment of cell esds is used for estimating esds involving l.s. planes.
;
loop_
    _geom_bond_atom_site_label_1
    _geom_bond_atom_site_label_2
    _geom_bond_site_symmetry_2
    _geom_bond_distance
    _geom_bond_publ_flag
    P1 O1 . 1.531(5) ?
    P1 O2 3_755 1.541(5) ?
    P1 O3 . 1.535(3) ?
    P1 O4 1_655 1.537(3) ?
    Nb1 O1 3_655 2.116(5) ?
    Nb1 O2 . 2.107(5) ?
    Nb1 O3 . 2.059(3) ?
    Nb1 O4 . 2.057(3) ?
    Nb1 O5 3_655 1.888(4) ?
    Nb1 O5 . 1.898(4) ?
    K1A K1B . 0.70(2) ?
    K1A K2B . 1.58(3) ?
    K1A K2A . 1.729(8) ?
    K1B K2B . 1.21(3) ?
    K2A K2B . 0.69(3) ?
    K1B K2A . 1.58(3) ?
    K1B K2B 4_464 2.53(2) ?
    K1B K2A 4_464 2.89(3) ?
    K1A K2B 4_464 2.91(3) ?
    K2A K1B 3_665 2.89(3) ?
    K2B K1B 3_665 2.53(2) ?
    K2B K1A 3_665 2.91(3) ?
    K1A O1 4_574 2.593(6) ?
    K1A O2 4_464 2.713(7) ?
    K1A O3 2_674 2.867(9) ?
    K1A O1 2_664 2.935(7) ?
    K1A O3 3_654 2.993(7) ?
    K1A O5 4_564 3.002(12) ?
    K1A O2 2_674 3.004(9) ?
    K1A O5 2_664 3.138(13) ?
    K2A O2 4_464 2.592(7) ?
    K2A O1 4_574 2.709(8) ?
    K2A O4 4_464 2.862(10) ?
    K2A O2 . 2.941(7) ?
    K2A O4 . 2.990(7) ?
    K2A O5 4_564 3.008(14) ?
    K2A O1 1_455 3.012(9) ?
    K2A O5 . 3.134(15) ?
    K1B O2 4_464 2.572(11) ?
    K1B O3 2_674 2.591(13) ?
    K1B O1 4_574 2.784(18) ?
    K1B O4 4_464 2.96(3) ?
    K1B O1 2_664 3.09(3) ?
    K1B O3 3_654 3.26(3) ?
    K1B O2 2_674 3.37(3) ?
    K2B O1 4_574 2.574(13) ?
    K2B O1 1_455 3.37(3) ?
    K2B O2 4_464 2.773(19) ?
    K2B O2 . 3.10(3) ?
    K2B O3 2_674 2.97(4) ?
    K2B O4 4_464 2.586(15) ?
    K2B O4 . 3.26(4) ?
loop_
    _geom_angle_atom_site_label_1
    _geom_angle_atom_site_label_2
    _geom_angle_atom_site_label_3
    _geom_angle_site_symmetry_1
    _geom_angle_site_symmetry_3
    _geom_angle
    _geom_angle_publ_flag
    O1 P1 O3 . . 110.9(2) ?
    O1 P1 O4 . 1_655 108.4(2) ?
    O3 P1 O4 . 1_655 110.17(14) ?
    O1 P1 O2 . 3_755 108.55(17) ?
    O3 P1 O2 . 3_755 108.0(2) ?
    O4 P1 O2 1_655 3_755 110.8(2) ?
    O1 K1A O1 4_574 2_664 163.1(5) ?
    O2 K1A O1 4_464 2_664 52.22(12) ?
    O3 K1A O1 2_674 2_664 122.2(3) ?
    O1 K1A O3 4_574 3_654 112.3(3) ?
    O2 K1A O3 4_464 3_654 106.1(2) ?
    O3 K1A O3 2_674 3_654 80.42(17) ?
    O1 K1A O3 2_664 3_654 55.08(15) ?
    O1 K1A O5 4_574 4_564 83.5(3) ?
    O2 K1A O5 4_464 4_564 81.4(2) ?
    O3 K1A O5 2_674 4_564 143.1(3) ?
    O1 K1A O5 2_664 4_564 91.1(3) ?
    O3 K1A O5 3_654 4_564 111.7(4) ?
    O1 K1A O2 4_574 2_674 63.37(16) ?
    O2 K1A O2 4_464 2_674 154.8(3) ?
    O3 K1A O2 2_674 2_674 57.92(13) ?
    O1 K1A O2 2_664 2_674 102.6(3) ?
    O3 K1A O2 3_654 2_674 49.03(15) ?
    O5 K1A O2 4_564 2_674 102.7(4) ?
    O1 K1A O5 4_574 2_664 110.0(4) ?
    O2 K1A O5 4_464 2_664 88.7(2) ?
    O3 K1A O5 2_674 2_664 131.4(3) ?
    O1 K1A O5 2_664 2_664 54.89(19) ?
    O3 K1A O5 3_654 2_664 58.8(2) ?
    O5 K1A O5 4_564 2_664 53.5(2) ?
    O2 K1A O5 2_674 2_664 74.8(3) ?
    O2 K1B O3 4_464 2_674 157.4(12) ?
    O2 K1B O1 4_464 4_574 138.6(9) ?
    O3 K1B O1 2_674 4_574 61.2(3) ?
    O2 K1B O4 4_464 4_464 58.8(5) ?
    O3 K1B O4 2_674 4_464 103.1(10) ?
    O1 K1B O4 4_574 4_464 123.3(11) ?
    O2 K1B O1 4_464 2_664 51.2(4) ?
    O3 K1B O1 2_674 2_664 126.4(11) ?
    O1 K1B O1 4_574 2_664 137.0(13) ?
    O4 K1B O1 4_464 2_664 97.5(5) ?
    O2 K1B O3 4_464 3_654 102.2(8) ?
    O3 K1B O3 2_674 3_654 79.6(7) ?
    O1 K1B O3 4_574 3_654 100.1(8) ?
    O4 K1B O3 4_464 3_654 132.4(8) ?
    O1 K1B O3 2_664 3_654 51.0(5) ?
    O2 K2A O1 4_464 4_574 141.9(3) ?
    O2 K2A O4 4_464 4_464 59.99(17) ?
    O1 K2A O4 4_574 4_464 130.3(6) ?
    O2 K2A O2 4_464 . 162.7(6) ?
    O1 K2A O2 4_574 . 52.19(12) ?
    O4 K2A O2 4_464 . 122.2(3) ?
    O2 K2A O4 4_464 . 112.1(3) ?
    O1 K2A O4 4_574 . 105.9(2) ?
    O4 K2A O4 4_464 . 80.48(18) ?
    O2 K2A O4 . . 54.93(16) ?
    O2 K2A O5 4_464 4_564 83.3(3) ?
    O1 K2A O5 4_574 4_564 81.5(2) ?
    O4 K2A O5 4_464 4_564 142.9(3) ?
    O2 K2A O5 . 4_564 91.3(3) ?
    O4 K2A O5 . 4_564 111.9(5) ?
    O2 K2A O1 4_464 1_455 63.26(17) ?
    O1 K2A O1 4_574 1_455 154.5(3) ?
    O4 K2A O1 4_464 1_455 58.02(14) ?
    O2 K2A O1 . 1_455 102.4(3) ?
    O4 K2A O1 . 1_455 48.97(16) ?
    O5 K2A O1 4_564 1_455 102.8(5) ?
    O2 K2A O5 4_464 . 109.7(5) ?
    O1 K2A O5 4_574 . 88.5(3) ?
    O4 K2A O5 4_464 . 131.6(3) ?
    O2 K2A O5 . . 54.9(2) ?
    O4 K2A O5 . . 59.1(2) ?
    O5 K2A O5 4_564 . 53.5(3) ?
    O1 K2A O5 1_455 . 74.9(3) ?
    O1 K2B O4 4_574 4_464 156.9(14) ?
    O1 K2B O2 4_574 4_464 139.1(10) ?
    O4 K2B O2 4_464 4_464 61.3(3) ?
    O1 K2B O3 4_574 2_674 58.7(6) ?
    O4 K2B O3 4_464 2_674 102.9(12) ?
    O2 K2B O3 4_464 2_674 123.5(13) ?
    O1 K2B O2 4_574 . 51.1(4) ?
    O4 K2B O2 4_464 . 126.3(11) ?
    O2 K2B O2 4_464 . 137.1(15) ?
    O3 K2B O2 2_674 . 97.3(5) ?
    O1 K2B O4 4_574 . 102.0(9) ?
    O4 K2B O4 4_464 . 79.7(8) ?
    O2 K2B O4 4_464 . 100.2(10) ?
    O3 K2B O4 2_674 . 132.0(8) ?
    O2 K2B O4 . . 50.9(6) ?
    O5 Nb1 O5 3_655 . 93.97(9) ?
    O5 Nb1 O4 3_655 . 91.86(13) ?
    O5 Nb1 O4 . . 99.56(15) ?
    O5 Nb1 O3 3_655 . 99.36(15) ?
    O5 Nb1 O3 . . 91.70(13) ?
    O4 Nb1 O3 . . 163.53(10) ?
    O5 Nb1 O2 3_655 . 173.74(14) ?
    O5 Nb1 O2 . . 88.9(2) ?
    O4 Nb1 O2 . . 82.15(13) ?
    O3 Nb1 O2 . . 86.13(14) ?
    O5 Nb1 O1 3_655 3_655 88.8(2) ?
    O5 Nb1 O1 . 3_655 173.55(14) ?
    O4 Nb1 O1 . 3_655 86.18(13) ?
    O3 Nb1 O1 . 3_655 82.08(13) ?
    O2 Nb1 O1 . 3_655 89.02(10) ?
