# Supplementary material for: Reinvestigation of KMg1/3Nb2/3OPO4
Source: Acta Crystallogr Sect E Struct Rep Online. 2010 Feb 10;66(Pt 3):i15–6. doi: 10.1107/S1600536810004617 (PMC2983719; doi:10.1107/S1600536810004617)
Supplement: Supplementary file 2 [file e-66-00i15-Isup2.hkl]

# 
# Unique observed reflections after correcting 
# for dispersion and merging Friedel opposites 
# 
data_I
_shelx_title 'I' 
_shelx_refln_list_code          3 
_shelx_F_calc_maximum      129.29 
_exptl_crystal_F_000       431.00 
_reflns_d_resolution_high  0.7110 
 
loop_ 
 _symmetry_equiv_pos_as_xyz 
 'x, y, z' 
 '-x, -y, z+1/2' 
 '-y, x, z+1/4' 
 'y, -x, z+3/4' 
 
_cell_length_a     6.5261 
_cell_length_b     6.5261 
_cell_length_c    10.8427 
_cell_angle_alpha  90.000 
_cell_angle_beta   90.000 
_cell_angle_gamma  90.000 
 
loop_ 
 _refln_index_h 
 _refln_index_k 
 _refln_index_l 
 _refln_F_meas 
 _refln_F_sigma 
 _refln_A_calc 
 _refln_B_calc 
   0   1   0     43.6441      0.4303    -43.8915      0.0000 
   1   1   0     42.8998      0.4565    -41.7030      0.0000 
  -1   2   0     14.9652      0.3666    -13.6588      0.0000 
   0   2   0      1.6371      1.2617      0.1306      0.0000 
   1   2   0     14.4332      0.2975    -13.1789      0.0000 
   2   2   0     15.8549      0.2760     13.0478      0.0000 
  -2   3   0     77.2944      0.6562     78.5755      0.0000 
  -1   3   0     35.6169      0.3710    -35.2770      0.0000 
   0   3   0     69.5070      0.5067    -67.7421      0.0000 
   1   3   0     35.9545      0.3616    -35.8393      0.0000 
   2   3   0     76.9152      0.6463     78.7672      0.0000 
   3   3   0     31.8138      0.3864     31.9928      0.0000 
  -3   4   0     29.6450      0.4074    -29.6974      0.0000 
  -2   4   0     14.5740      0.3548    -14.4843      0.0000 
  -1   4   0     59.0014      0.4603    -59.0788      0.0000 
   0   4   0    129.6988      1.4583    129.2714      0.0000 
   1   4   0     58.3883      0.4601    -59.1963      0.0000 
   2   4   0     14.8205      0.3270    -14.9095      0.0000 
   3   4   0     30.3590      0.4009    -29.5548      0.0000 
   4   4   0     60.1345      0.5824     60.8990      0.0000 
  -4   5   0     31.9966      0.4623    -31.9760      0.0000 
  -3   5   0     14.4723      0.3444    -15.2560      0.0000 
  -2   5   0     10.7847      0.3183    -11.5223      0.0000 
  -1   5   0      4.8757      0.3765     -3.1215      0.0000 
   0   5   0      4.0746      1.2638      2.0010      0.0000 
   1   5   0      5.0767      0.3939     -3.7070      0.0000 
   2   5   0     11.0732      0.3925    -11.8556      0.0000 
   3   5   0     14.4682      0.3861    -14.8944      0.0000 
   4   5   0     31.6634      0.4529    -32.3094      0.0000 
   5   5   0     21.9564      0.4550     21.5167      0.0000 
  -5   6   0     22.1675      0.4163     21.8210      0.0000 
  -4   6   0      3.1799      0.6610      1.9304      0.0000 
  -3   6   0     38.6827      0.4202     39.8649      0.0000 
  -2   6   0     29.7813      0.4269    -30.6044      0.0000 
  -1   6   0     29.1190      0.4145     29.0255      0.0000 
   0   6   0     38.5158      0.4525     38.3993      0.0000 
   1   6   0     29.7164      0.4171     29.8252      0.0000 
   2   6   0     30.0631      0.3818    -30.6303      0.0000 
   3   6   0     38.6468      0.4830     39.2868      0.0000 
   4   6   0      2.8329      0.8352      1.7449      0.0000 
   5   6   0     21.5363      0.5868     21.9426      0.0000 
   6   6   0      6.9678      1.6783     -8.5913      0.0000 
  -5   7   0     21.1164      0.8333    -20.8034      0.0000 
  -4   7   0     33.2494      0.5053    -34.1267      0.0000 
  -3   7   0      8.6769      0.5348     -7.9920      0.0000 
  -2   7   0     28.4767      0.4514     28.2255      0.0000 
  -1   7   0     32.5515      0.4579    -32.2875      0.0000 
   0   7   0     27.6091      0.4365    -28.1906      0.0000 
   1   7   0     32.3227      0.4587    -32.3702      0.0000 
   2   7   0     29.1261      0.4049     28.8244      0.0000 
   3   7   0      8.7050      0.5899     -7.8038      0.0000 
   4   7   0     34.8852      0.5149    -34.3535      0.0000 
   5   7   0     21.4027      0.6260    -21.3951      0.0000 
  -4   8   0     24.1089      0.8434     24.4438      0.0000 
  -3   8   0     10.7014      0.7626      9.9589      0.0000 
  -2   8   0      2.4820      1.0320     -0.8658      0.0000 
  -1   8   0     15.7830      0.4559    -16.0533      0.0000 
   0   8   0     40.5758      0.5189     40.8274      0.0000 
   1   8   0     16.0137      0.4605    -15.6399      0.0000 
   2   8   0      1.9145      1.3621     -0.9274      0.0000 
   3   8   0     10.9351      0.5620     10.2437      0.0000 
   4   8   0     24.9997      0.8554     24.3920      0.0000 
  -1   9   0      3.1512      1.3533      1.3878      0.0000 
   0   9   0      8.0952      0.9431     -6.5259      0.0000 
   1   9   0      3.4633      1.2790      0.6831      0.0000 
   0   1   1     74.2118      0.8589    -17.3341    -71.2178 
   1   1   1     52.9320      0.3840     44.6616     26.9691 
  -1   2   1     84.4960      0.5979     85.8085     -3.2159 
   0   2   1     40.2502      0.3682     10.0963     40.3237 
   1   2   1     84.3205      0.6773    -77.4231     37.2632 
   2   2   1     32.3466      0.2937     27.7132     16.9037 
  -2   3   1     24.8631      0.2417     -3.8930     25.0171 
  -1   3   1     44.6157      0.3044    -39.3974    -20.1178 
   0   3   1     13.3400      0.3622      2.7412     12.0752 
   1   3   1     44.3093      0.2916     25.8128    -35.9677 
   2   3   1     25.3056      0.2328     15.5854     20.3093 
   3   3   1     53.6184      0.3596    -46.1794    -27.7652 
  -3   4   1      9.5534      0.2735     -8.8988      3.0560 
  -2   4   1     20.1852      0.2509    -20.7211     -2.6486 
  -1   4   1     43.0209      0.2509     41.6097    -12.1207 
   0   4   1     15.4155      0.1970     -3.5278    -15.7740 
   1   4   1     42.9426      0.2820    -42.4571      8.4029 
   2   4   1     20.4351      0.2375     16.6737    -11.7624 
   3   4   1      9.6379      0.2601      9.3085     -0.9099 
   4   4   1     21.1686      0.3095    -18.6481    -11.2561 
  -4   5   1     12.3361      0.2810     -4.6666    -11.4482 
  -3   5   1     53.7491      0.3889     35.1904     41.7368 
  -2   5   1     30.5678      0.2362    -17.9559    -24.6565 
  -1   5   1     47.3174      0.3137     -5.3623     47.6253 
   0   5   1     31.8902      0.2573     -7.7635    -30.9495 
   1   5   1     47.6454      0.2984     26.9974     39.5308 
   2   5   1     30.5366      0.2847      4.6529    -30.1993 
   3   5   1     54.1420      0.3842    -11.9636     53.2415 
   4   5   1     12.5508      0.2968     -1.3013    -12.2829 
   5   5   1     41.2044      0.3677     35.3529     21.1948 
  -5   6   1     20.4577      0.3226     15.4710    -12.4136 
  -4   6   1     11.5014      0.3674     10.8993      4.2580 
  -3   6   1     26.1150      0.2841    -25.8440     -0.8108 
  -2   6   1     12.4564      0.2593    -11.5553      5.0351 
  -1   6   1     47.1246      0.3540     40.4964    -24.4298 
   0   6   1      7.4468      0.3213      1.7226      6.3145 
   1   6   1     47.2651      0.3552    -47.4939     -2.7694 
   2   6   1     12.7016      0.2504     12.5745     -0.9034 
   3   6   1     26.1262      0.3068     22.6264    -13.2811 
   4   6   1     11.5676      0.3252     -7.3022      9.0279 
   5   6   1     20.6185      0.4063    -19.6909     -3.8663 
   6   6   1      6.7195      0.5056     -6.3548     -3.4262 
  -5   7   1     26.2730      0.5114    -25.5725     -6.5351 
  -4   7   1      4.7441      0.4590     -1.4794      3.7256 
  -3   7   1     29.4811      0.3332     17.4877    -24.5331 
  -2   7   1     11.8778      0.3053     -8.6463      7.1639 
  -1   7   1     20.0333      0.2946    -17.6502     -9.7183 
   0   7   1      6.0097      0.3740      0.7521      5.0462 
   1   7   1     20.3577      0.2982     11.0987    -16.7679 
   2   7   1     11.9926      0.2889     11.3702      2.0958 
   3   7   1     29.8975      0.3049    -26.6876    -13.7484 
   4   7   1      4.4641      0.4886      2.7203      2.5807 
   5   7   1     26.1347      0.5331     19.8038    -17.4111 
  -4   8   1     13.8030      0.5922     12.5791     -6.6874 
  -3   8   1     15.3379      0.4307     -6.4669     13.5045 
  -2   8   1     11.5052      0.4127     -9.9622      5.4704 
  -1   8   1     28.8007      0.3363     24.6880     13.5397 
   0   8   1      4.6914      0.4480      1.4318      4.7539 
   1   8   1     28.6803      0.3376    -15.7486     23.3723 
   2   8   1     11.6275      0.3890     11.0713      0.2075 
   3   8   1     15.5875      0.3728     12.0989      8.9404 
   4   8   1     14.0051      0.5981    -13.9639     -0.2741 
  -1   9   1     13.8407      0.5649     -9.2197     11.0388 
   0   9   1     20.9132      0.5658     -5.3054    -20.8116 
   1   9   1     14.0011      0.5766     13.4358      5.5185 
   0   1   2      5.0761      0.4029      0.6036     -0.2787 
   1   1   2     20.4343      0.2060     10.4994     18.3066 
  -1   2   2     55.3234      0.4871     48.1764    -28.9653 
   0   2   2    125.8538      0.9545   -111.1989     58.1562 
   1   2   2     55.6205      0.4659     51.5624    -23.1750 
   2   2   2     10.8240      0.2255      4.8862      8.5267 
  -2   3   2     17.0580      0.2251    -10.8352     11.1240 
  -1   3   2     18.1801      0.2172     16.5588     -4.3683 
   0   3   2     40.1070      0.2359     36.5013    -19.2339 
   1   3   2     17.6533      0.1919     13.0155    -11.1278 
   2   3   2     16.8319      0.2130    -15.2005      2.4670 
   3   3   2     16.9818      0.2379      7.9148     14.9704 
  -3   4   2     56.6074      0.3585    -48.0363     31.9639 
  -2   4   2     51.8004      0.3330     46.6100    -24.3541 
  -1   4   2     29.8026      0.2432    -21.4697     20.3771 
   0   4   2     23.4757      0.2115    -20.3112     10.5194 
   1   4   2     30.3295      0.2226    -29.4280      6.3437 
   2   4   2     51.7551      0.3490     46.2388    -24.6177 
   3   4   2     56.9727      0.3846    -53.3576     21.3199 
   4   4   2      6.7718      0.4120      3.1052      5.8674 
  -4   5   2     24.4882      0.3426     22.8588     -6.6130 
  -3   5   2      5.5972      0.4033     -5.0116     -0.6224 
  -2   5   2     37.3338      0.3220    -28.8419     24.2971 
  -1   5   2     15.8102      0.2243      9.9266    -12.1109 
   0   5   2     12.1566      0.2222     10.5257     -5.2051 
   1   5   2     16.2056      0.2152     16.1483     -1.4924 
   2   5   2     37.5948      0.2882    -36.7736     10.1417 
   3   5   2      5.6568      0.3765     -2.6336      4.4288 
   4   5   2     24.4289      0.3047     18.4979    -14.8447 
   5   5   2     16.2704      0.3647      7.8301     13.9726 
  -5   6   2     28.7676      0.5074     27.1469    -10.3681 
  -4   6   2     24.3181      0.4095    -22.9756      9.7484 
  -3   6   2     16.7110      0.3598     16.5545     -0.7618 
  -2   6   2     21.1718      0.2822     18.2718    -11.6236 
  -1   6   2     40.2646      0.3048     36.9989    -17.9969 
   0   6   2     54.2875      0.3812    -48.3131     25.1773 
   1   6   2     40.3284      0.3295     35.4502    -19.7868 
   2   6   2     21.8232      0.2530     19.8704     -8.6698 
   3   6   2     16.8238      0.2779      9.9836    -13.1661 
   4   6   2     24.4211      0.3345    -21.4322     13.1846 
   5   6   2     28.2415      0.3807     23.4439    -16.2779 
   6   6   2      2.8565      0.9377      1.3101      2.3069 
  -5   7   2     20.7427      0.5011    -19.2042      5.9262 
  -4   7   2     21.2156      0.3347     20.4395     -4.5360 
  -3   7   2     20.4805      0.2979    -19.6903      0.3696 
  -2   7   2     13.5259      0.3009    -12.2691      7.5083 
  -1   7   2     13.4857      0.2922    -12.1721      5.2126 
   0   7   2      4.0758      0.4158      2.1307     -1.1686 
   1   7   2     13.1929      0.2955    -10.7912      7.0978 
   2   7   2     13.7066      0.2721    -13.0527      5.9033 
   3   7   2     20.8365      0.2835    -11.6210     16.2085 
   4   7   2     21.7311      0.3162     15.5598    -14.4902 
   5   7   2     20.8043      0.5171    -15.4815     12.2589 
  -4   8   2      6.7953      0.7396      6.2995     -2.9417 
  -3   8   2     20.1501      0.4650    -17.7443      9.9736 
  -2   8   2     35.0251      0.3997     30.2512    -18.7832 
  -1   8   2      5.9635      0.5158     -4.3747      3.9002 
   0   8   2     10.6425      0.3564     -9.7091      5.0248 
   1   8   2      6.3152      0.4954     -6.0072      1.4109 
   2   8   2     35.0948      0.4540     32.6173    -14.2094 
   3   8   2     20.2018      0.3609    -17.9954      8.9439 
   4   8   2      7.2621      0.7383      5.9096     -3.4223 
  -1   9   2     15.4678      0.5621     10.3806     -8.7333 
   0   9   2     11.9249      0.5658     10.8930     -5.6974 
   1   9   2     15.5492      0.5706     13.5085     -3.7601 
   0   1   3     94.0585      0.9203    -62.7297    -70.3615 
   1   1   3     13.1679      0.1883     -1.0566     12.9933 
  -1   2   3     26.7138      0.2405    -16.8682     22.5922 
   0   2   3      4.7767      0.2758      2.1226      3.0431 
   1   2   3     26.8000      0.2641     24.7591    -13.2277 
   2   2   3     40.7828      0.3506     -2.1957     40.1294 
  -2   3   3     40.3803      0.3264     37.8016     12.2636 
  -1   3   3     66.3838      0.4084      2.1292    -65.6840 
   0   3   3     68.2019      0.3792     44.8242     49.9807 
   1   3   3     66.7674      0.3475    -65.9512     -5.7386 
   2   3   3     40.5073      0.2896      7.4159     39.3730 
   3   3   3     78.1023      0.4387      5.0090    -78.2503 
  -3   4   3     38.5213      0.3193     15.7890    -35.6729 
  -2   4   3     30.4521      0.2834     -3.6742    -31.0384 
  -1   4   3     44.5332      0.2952    -33.0420     31.1240 
   0   4   3      8.1689      0.2751     -5.3993     -5.8308 
   1   4   3     45.1646      0.2725     35.0020    -29.1939 
   2   4   3     30.3994      0.2652    -30.4671     -7.2459 
   3   4   3     38.7329      0.3121    -36.7403     12.0023 
   4   4   3     18.8978      0.2820      0.9650    -18.7631 
  -4   5   3      6.0959      0.5630      1.1268     -4.5423 
  -3   5   3     37.0652      0.3777      4.5149     36.9582 
  -2   5   3      2.4995      0.5497      0.7559      2.6113 
  -1   5   3     26.6109      0.2437     16.5235     21.0131 
   0   5   3      3.2368      0.4813      0.6456      0.2778 
   1   5   3     26.9808      0.2476     18.9786     19.0828 
   2   5   3      2.8272      0.4271      2.5490      1.0815 
   3   5   3     36.7806      0.3194     35.6597      8.9049 
   4   5   3      5.5166      0.3815     -4.4986      0.5061 
   5   5   3     30.6509      0.6535     -2.0511     31.1653 
  -5   6   3     20.3455      0.4895    -16.7676    -12.1832 
  -4   6   3      3.7904      0.7351     -0.4444      3.7003 
  -3   6   3     25.7078      0.3537     12.0416    -23.0399 
  -2   6   3     11.0101      0.2592      9.7483     -3.8972 
  -1   6   3     44.1418      0.3179    -42.3252     12.6768 
   0   6   3      7.1250      0.2981     -4.4949     -4.9209 
   1   6   3     44.4427      0.3479     17.9939    -40.3180 
   2   6   3     10.6439      0.2692     -4.4799      8.9533 
   3   6   3     26.5195      0.2884    -24.7685      9.0275 
   4   6   3      4.2875      0.4513      3.4009      0.1883 
   5   6   3     21.2141      0.5571     -9.9682    -18.0082 
   6   6   3      3.4628      0.9550      0.4527     -1.4470 
  -5   7   3     32.2586      0.6614      6.9771    -30.6786 
  -4   7   3     20.1105      0.4113      5.1107     19.5498 
  -3   7   3     37.7759      0.3510    -37.8333      1.2303 
  -2   7   3     24.0339      0.3261     20.6905     13.4583 
  -1   7   3     33.9419      0.3450     -1.3169    -33.7455 
   0   7   3     23.1805      0.2949     15.6003     17.4926 
   1   7   3     33.8659      0.3537    -33.5063     -5.6470 
   2   7   3     24.4260      0.2771     10.1910     22.4153 
   3   7   3     38.0682      0.3168      6.1824    -37.3759 
   4   7   3     20.2976      0.3478     18.9413      7.2810 
   5   7   3     31.8337      0.6340    -31.4841      3.4773 
  -4   8   3     12.1061      0.7821     -9.4823      7.5181 
  -3   8   3     12.8732      0.4818     12.1063     -2.8931 
  -2   8   3     16.5770      0.3668     12.7723    -11.0497 
  -1   8   3     22.8450      0.3677     -5.1297     21.6773 
   0   8   3      3.3288      0.6098      0.6480      1.0595 
   1   8   3     22.9116      0.3695     22.0479     -2.8347 
   2   8   3     16.5104      0.4434    -12.5251     11.1504 
   3   8   3     12.7962      0.4350     -4.1088     11.6650 
   4   8   3     12.1925      0.8141      8.4505     -8.4213 
   0   9   3      6.4794      0.6816     -4.5027     -5.2361 
   0   1   4      5.3832      0.2724     -3.4821      4.7874 
   1   1   4      6.4468      0.1528      3.2275     -2.9851 
  -1   2   4     28.1676      0.2201     10.5718    -25.6384 
   0   2   4     76.0765      0.5445    -42.6073     59.8405 
   1   2   4     28.5941      0.2085     20.1379    -19.0088 
   2   2   4     97.9744      0.5594    -55.2400     79.8809 
  -2   3   4     72.3623      0.5401     37.5009    -62.3354 
  -1   3   4     12.8641      0.2404      5.9644    -10.2843 
   0   3   4     10.1940      0.2833     -5.1533      6.7363 
   1   3   4     12.7662      0.2016      8.2892     -8.0708 
   2   3   4     72.7550      0.4411     44.8340    -57.3292 
   3   3   4     39.5440      0.3372     23.2365    -32.4560 
  -3   4   4     23.6037      0.3893    -16.7628     15.4776 
  -2   4   4     46.7219      0.3743    -26.7691     39.3178 
  -1   4   4     44.6484      0.4208    -19.5474     40.4275 
   0   4   4     55.6465      0.3294     31.2589    -45.6364 
   1   4   4     45.0369      0.2722    -30.9179     32.2781 
   2   4   4     47.0634      0.3071    -28.6833     38.2771 
   3   4   4     24.1056      0.2998     -8.8573     21.4281 
   4   4   4     21.3054      0.4013     12.2222    -17.7918 
  -4   5   4     30.9966      0.4639    -21.4364     21.5494 
  -3   5   4     11.9900      0.3938      5.3270    -10.4595 
  -2   5   4      7.8698      0.3641      6.7905     -1.6955 
  -1   5   4     15.8203      0.2571     12.7059    -10.4393 
   0   5   4      3.5652      0.3031     -1.2738      1.7094 
   1   5   4     15.8903      0.2104      5.6739    -15.0550 
   2   5   4      7.8056      0.2789     -0.6188     -6.8011 
   3   5   4     12.4771      0.2754      9.0111     -8.4945 
   4   5   4     30.9061      0.4516    -12.6031     28.1491 
   5   5   4     24.4587      0.4622     14.0525    -19.9413 
  -5   6   4     17.8595      0.4872      7.1955    -16.7206 
  -4   6   4      3.8721      0.6884     -2.6174      2.3321 
  -3   6   4     38.3456      0.5117     26.4158    -28.3650 
  -2   6   4     43.6681      0.3550    -25.0506     36.5892 
  -1   6   4     19.6365      0.2465      6.2124    -18.0290 
   0   6   4     15.8330      0.2513      8.1314    -12.9966 
   1   6   4     20.3133      0.2671     15.0697    -12.1921 
   2   6   4     44.2032      0.3080    -25.8437     35.9640 
   3   6   4     38.1779      0.3786     16.9976    -34.2130 
   4   6   4      4.2734      0.6268     -2.1573      2.6437 
   5   6   4     18.4876      0.4787     12.9803    -12.3528 
   6   6   4     17.3942      0.6086    -10.8254     15.0080 
  -5   7   4     10.9441      0.9086     -5.3357      8.8783 
  -4   7   4     25.9181      0.5155    -11.5248     24.4300 
  -3   7   4      4.0457      0.4813      3.6937     -1.1011 
  -2   7   4     24.1327      0.3051      9.5023    -21.3368 
  -1   7   4     16.3078      0.2857    -12.2527      9.2739 
   0   7   4     20.8421      0.2879    -12.2062     17.5894 
   1   7   4     17.2064      0.2893     -3.7504     15.4347 
   2   7   4     24.9272      0.3120     16.5539    -16.7148 
   3   7   4      4.3698      0.4363      0.5598     -3.9568 
   4   7   4     26.6554      0.4344    -19.1011     19.1545 
   5   7   4     11.1143      0.6108     -6.0228      8.7169 
  -3   8   4      3.8556      1.0808     -2.4438     -1.2249 
  -2   8   4      5.2432      0.5567     -4.1933      1.8703 
  -1   8   4     23.6708      0.4311    -12.7343     19.8119 
   0   8   4     36.8635      0.5431     21.1461    -30.8133 
   1   8   4     23.0086      0.4313    -13.5289     18.8678 
   2   8   4      4.4752      0.5990     -0.9618      4.2123 
   3   8   4      2.5315      1.1205      1.7201      2.0473 
   0   1   5     36.4346      0.2085    -33.3746    -12.0682 
   1   1   5     30.7623      0.1693     28.1438    -12.2563 
  -1   2   5     60.6941      0.3481     34.0442    -50.4504 
   0   2   5     18.5803      0.3446     17.1861      6.7551 
   1   2   5     61.0073      0.3193     -9.1373     60.3037 
   2   2   5     14.1464      0.2352     13.0902     -5.9514 
  -2   3   5     43.7973      0.3456     37.0861     23.4386 
  -1   3   5     45.1581      0.4281    -44.9411      2.3549 
   0   3   5     35.8803      0.3358     32.3364     11.9141 
   1   3   5     45.7911      0.2941    -32.1979    -31.6687 
   2   3   5     44.3809      0.3608     43.0897      7.0484 
   3   3   5     51.0590      0.4947    -46.6630     21.0872 
  -3   4   5     19.6090      0.3808     -8.4797     17.0024 
  -2   4   5     23.5117      0.3292    -22.0264      9.6986 
  -1   4   5     27.9191      0.3371      9.5022    -26.7911 
   0   4   5     23.3401      0.2878    -21.6499     -8.3895 
   1   4   5     28.2103      0.2365    -10.2666     26.1083 
   2   4   5     23.5883      0.2935    -10.6576    -21.1043 
   3   4   5     19.5602      0.3609      4.9357    -18.1833 
   4   4   5     24.8855      0.4107    -22.9589     10.3938 
  -4   5   5      5.1730      0.5695      0.4213     -5.3324 
  -3   5   5     41.2207      0.5496     38.6029    -15.0785 
  -2   5   5     11.2477      0.4009     -6.7360      7.5199 
  -1   5   5     35.2224      0.3237     19.9494     29.0065 
   0   5   5      2.0564      0.3994      0.9483      0.1870 
   1   5   5     35.5887      0.2863     34.2363     -8.2916 
   2   5   5     11.8622      0.2905      0.3464    -10.8601 
   3   5   5     41.5170      0.4153     18.3209     37.1967 
   4   5   5      6.3017      0.5054     -3.5944      4.5826 
   5   5   5     35.5097      0.5007     33.0120    -14.9090 
  -5   6   5     15.1216      0.4898     -8.0431    -12.6077 
  -4   6   5      8.0837      0.5664      3.8546     -6.7969 
  -3   6   5     27.1659      0.6414    -18.3644     19.9607 
  -2   6   5     12.2553      0.3386     -7.7341     10.0797 
  -1   6   5     40.5784      0.3471      0.9800    -40.7006 
   0   6   5      4.9748      0.3229     -4.2142     -1.6948 
   1   6   5     41.1245      0.3529    -26.4412     31.1948 
   2   6   5     12.3993      0.2918      0.7944    -12.7096 
   3   6   5     27.7269      0.4437     -0.2847    -27.2568 
   4   6   5      7.8196      0.6509     -1.4022      7.2930 
   5   6   5     14.9730      1.0406    -14.4427      4.3612 
   6   6   5      1.5770      1.5747     -2.0738      0.9840 
  -5   7   5     25.2041      0.8763    -21.0173     14.5208 
  -4   7   5     15.1824      0.5126     14.1128      4.6525 
  -3   7   5     24.3632      0.3399    -12.0100    -21.5413 
  -2   7   5     19.7976      0.3128     17.5923      9.8573 
  -1   7   5     22.8077      0.3084    -23.3517     -1.1726 
   0   7   5     19.3968      0.3192     18.4617      7.2551 
   1   7   5     22.8500      0.3332    -18.2988    -14.3758 
   2   7   5     20.4046      0.3457     19.8281      3.8063 
   3   7   5     25.2171      0.4188    -23.2384      8.0217 
   4   7   5     14.5860      0.5748     13.2810      6.2087 
   5   7   5     24.9247      0.8061     -5.8538    -24.8024 
  -3   8   5     13.3858      0.6178      4.8492     11.9021 
  -2   8   5     11.9373      0.5300     -7.1911      8.5603 
  -1   8   5     24.8729      0.4852     18.8550    -15.6370 
   0   8   5      1.7192      1.5541     -0.0349      0.0861 
   1   8   5     24.8087      0.5393      3.8624     24.1499 
   2   8   5     11.3368      0.5039     -0.1173    -10.7350 
   3   8   5     14.8268      0.7150     11.9707     -5.9405 
   0   1   6     20.2365      0.2866      2.6453    -19.2987 
   1   1   6      6.5107      0.3514      5.6630      0.8532 
  -1   2   6     27.3085      0.2147      4.5959    -27.3374 
   0   2   6     93.6635      0.5821    -11.0630     90.1554 
   1   2   6     27.2014      0.2393      1.6715    -27.7059 
   2   2   6      3.8595      0.3147     -2.3723     -0.3386 
  -2   3   6      8.0547      0.4650     -7.2456      0.7997 
  -1   3   6     19.2387      0.2210     12.2472    -14.4296 
   0   3   6     46.1490      0.3937      5.7220    -46.5525 
   1   3   6     19.7702      0.2607     -8.3359    -17.1390 
   2   3   6      7.4101      0.3327      6.7930      2.3640 
   3   3   6      4.0984      1.2983      1.1583      0.7953 
  -3   4   6     54.4953      0.6589    -10.0788     53.8558 
  -2   4   6     42.6179      0.4605      5.3789    -41.9552 
  -1   4   6     31.7189      0.4044     -9.0901     30.1278 
   0   4   6     24.3453      0.3763     -2.6996     24.1643 
   1   4   6     32.4658      0.2883      0.8278     31.5277 
   2   4   6     43.2190      0.4479      5.0435    -42.0290 
   3   4   6     54.4640      0.8749     -3.5699     54.0304 
   4   4   6      6.4056      0.5775     -6.4669     -0.8403 
  -4   5   6     22.3849      0.5363     -1.9136    -22.5224 
  -3   5   6     15.0924      0.4771     14.5998      2.3627 
  -2   5   6     21.1946      0.4560     -5.0127     20.3490 
  -1   5   6     13.7491      0.3964     -3.0633    -13.3282 
   0   5   6      9.6571      0.2659      1.6094     -9.4816 
   1   5   6     14.5254      0.4297      6.0964    -12.2011 
   2   5   6     21.9999      0.5098      0.3973     20.8259 
   3   5   6     15.8002      0.4535    -15.2542     -0.8012 
   4   5   6     22.7793      0.5230      7.8888    -21.4492 
   5   5   6      2.2804      1.1979      0.3803      0.2697 
  -5   6   6     23.6440      0.6059     -4.1217    -22.8018 
  -4   6   6     20.0621      0.5821     -2.8967     20.4829 
  -3   6   6     12.4519      0.5500     -2.3951    -12.2816 
  -2   6   6     16.6035      0.4655      5.6518    -14.8523 
  -1   6   6     29.5889      0.3577      4.2739    -29.2410 
   0   6   6     49.0562      0.4445     -5.9074     49.1295 
   1   6   6     29.9788      0.4084      2.5987    -29.2744 
   2   6   6     16.8559      0.4038     -1.6679    -16.0859 
   3   6   6     13.5482      0.6665      5.0227    -11.6463 
   4   6   6     20.5049      0.5408     -2.4449     20.5819 
   5   6   6     22.5181      0.7760      8.8128    -20.9676 
  -4   7   6     23.1804      0.8604     -2.3564    -22.5140 
  -3   7   6     15.4729      0.6116     -1.5695     14.6521 
  -2   7   6     14.3066      0.2995     -4.0543     13.7782 
  -1   7   6     12.7110      0.3608      7.4037      9.5237 
   0   7   6     10.7228      0.4016      1.2013     -9.5177 
   1   7   6     12.8581      0.4605     -9.3593      7.2576 
   2   7   6     14.2058      0.4921      0.6409     14.2846 
   3   7   6     16.4797      0.4587     -2.0924     15.4423 
   4   7   6     24.1725      0.7445      7.8262    -21.8255 
  -2   8   6     26.5875      0.6656      1.8302    -26.7341 
  -1   8   6      4.9145      0.6061     -0.6511      4.6583 
   0   8   6     10.5694      0.5090     -1.0143     10.2280 
   1   8   6      4.9427      0.6792     -0.9131      4.9964 
   2   8   6     26.4051      0.6846      5.0224    -26.2820 
   0   1   7     85.4697      0.5357    -84.5898     10.1615 
   1   1   7     22.1737      0.2596     17.2482     13.4367 
  -1   2   7     22.0765      0.2268      9.2513     20.0728 
   0   2   7      3.8876      0.3223      3.9427     -0.4255 
   1   2   7     22.3098      0.4107      3.6864    -21.3485 
   2   2   7     37.8645      0.5658     30.3646     23.5619 
  -2   3   7     19.4268      0.3355     -5.3393    -18.5540 
  -1   3   7     40.7372      0.3998    -22.5610    -34.4589 
   0   3   7     30.9693      0.4788     30.2306     -3.4170 
   1   3   7     41.3126      0.4027    -13.9528     38.2288 
   2   3   7     20.6683      0.3271     -0.8929     19.8105 
   3   3   7     43.3989      0.5477    -33.9222    -27.2613 
  -3   4   7     23.9899      0.4713    -12.5550    -20.0241 
  -2   4   7     25.5473      0.7956    -23.6506     -8.7187 
  -1   4   7     48.0757      0.8364     10.5359     47.9801 
   0   4   7      5.3654      0.5946      3.9535     -0.3260 
   1   4   7     49.7151      0.6858     -0.9233    -49.3106 
   2   4   7     25.4387      0.3590    -20.8060     14.2737 
   3   4   7     24.2262      0.4626     -7.5645     22.5974 
   4   4   7     12.3057      0.4828     -9.2871     -6.8673 
  -4   5   7     22.5463      0.7283    -19.8569     -8.5275 
  -3   5   7     35.9601      0.5722     36.0498      6.9289 
  -2   5   7     15.3167      0.4937    -15.5490     -1.0881 
  -1   5   7     38.0569      0.8031     38.6964     -5.3161 
   0   5   7     26.1961      0.5197    -25.9426      2.9626 
   1   5   7     39.8739      0.4219     39.1439     -4.4064 
   2   5   7     16.5311      0.4044    -14.7737      5.0783 
   3   5   7     36.5480      0.5485     33.2779    -15.3710 
   4   5   7     21.7588      0.5239    -17.2696     12.7407 
   5   5   7     35.4010      0.6141     27.5858     21.7699 
  -5   6   7     15.4178      0.6071    -11.1160     10.1325 
  -4   6   7      8.4607      1.4444     -1.9939      9.1690 
  -3   6   7      9.8909      0.6296     -2.1654     -9.8348 
  -2   6   7     13.2857      0.5548      8.5502     -9.9193 
  -1   6   7     31.2679      0.8045     -7.6106     29.7050 
   0   6   7      8.8496      0.3728     -8.7990      1.1440 
   1   6   7     32.3061      0.4757    -14.3920    -26.7242 
   2   6   7     14.1431      0.4484     10.8308      6.7906 
   3   6   7     10.7938      0.5046      0.2390     10.3018 
   4   6   7      9.6019      0.5847     -4.3250     -8.4979 
   5   6   7     15.3732      0.5881    -13.0981     -6.8374 
  -4   7   7      6.3512      1.1102      5.6188      2.0651 
  -3   7   7     23.3873      0.8588     -6.0654     24.0120 
  -2   7   7     11.6960      0.4537      2.0357    -11.8731 
  -1   7   7     23.0463      0.4546    -13.8771    -18.2402 
   0   7   7      0.9481      1.1789     -0.2008      0.0135 
   1   7   7     23.7563      0.4675     -9.4627     21.0913 
   2   7   7     12.9723      0.4901      4.7872     11.4885 
   3   7   7     25.1352      0.4697    -11.1917    -22.2714 
   4   7   7      6.3727      0.8660      4.9917     -3.7018 
  -1   8   7     26.1733      0.6096     17.7685     17.8206 
   0   8   7      3.6368      0.8124      3.6480     -0.2572 
   1   8   7     26.0826      0.6218     12.9488    -21.6010 
   0   0   8    113.8811      1.5629    -39.4842   -105.2583 
   0   1   8     35.6520      0.4128     12.9108     33.6863 
   1   1   8     19.6118      0.5377      6.2625     19.4263 
  -1   2   8      8.2046      0.3514     -6.3476     -3.1439 
   0   2   8     37.8393      0.3404    -13.1856    -36.5990 
   1   2   8      8.3521      0.3247      3.4585     -6.7221 
   2   2   8     45.6601      0.4595     16.0523     41.3460 
  -2   3   8     30.6117      0.4727    -15.1252    -27.9597 
  -1   3   8      5.4750      0.5473     -1.3703      5.5099 
   0   3   8      5.0509      0.6661      1.4919      3.2846 
   1   3   8      6.2973      0.3236      3.5676      4.0041 
   2   3   8     30.8628      0.4418     -7.3400    -30.5987 
   3   3   8      8.5866      0.5451     -3.3250     -6.7435 
  -3   4   8     17.8316      0.6104      0.4727     18.2058 
  -2   4   8      3.0693      0.9168     -0.6054     -2.8537 
  -1   4   8     41.2987      0.7847     18.1382     36.9078 
   0   4   8     59.5802      0.9809    -20.4478    -55.8744 
   1   4   8     40.0400      0.4736     10.2845     38.9802 
   2   4   8      3.2454      0.4718     -0.4539     -2.8731 
   3   4   8     19.0422      0.4316     11.4892     14.1840 
   4   4   8     23.4199      0.6446     -7.9218    -23.0329 
  -4   5   8     28.9648      0.7540      5.5165     29.4077 
  -3   5   8      5.9124      0.8452     -4.9488     -2.3710 
  -2   5   8     10.1702      0.7079      1.6964    -10.4051 
  -1   5   8      6.9584      0.8222      5.7790      4.2013 
   0   5   8     18.6981      0.7121      6.3768     17.0794 
   1   5   8      8.6998      0.3237     -2.9918      7.5601 
   2   5   8     10.5986      0.4686     -7.2253     -7.1591 
   3   5   8      6.8657      0.5618      1.4722     -5.0895 
   4   5   8     31.3995      0.5520     15.8118     26.3865 
   5   5   8      5.9387      0.9244     -2.4567     -4.2201 
  -5   6   8     15.3264      0.8072    -10.6966    -12.3801 
  -4   6   8      9.1275      0.9213     -4.6875     -8.1380 
  -3   6   8     32.1689      0.8283     -8.3204    -32.2547 
  -2   6   8     27.3816      0.7926     12.6699     25.0429 
  -1   6   8     17.2226      0.7629     -9.3758    -14.6983 
   0   6   8     28.6156      0.8115     -9.9678    -27.1932 
   1   6   8     18.3980      0.4311     -2.9499    -17.1328 
   2   6   8     28.5274      0.5852      8.3044     26.7880 
   3   6   8     34.0938      0.5540    -15.2703    -29.9852 
   4   6   8     10.5187      0.7038     -1.2552     -9.5295 
   5   6   8     15.3178      0.7563     -0.2383    -16.4428 
  -3   7   8     10.7540      0.8938      6.0117      7.9046 
  -2   7   8     13.0373      0.6141     -6.3577    -10.4553 
  -1   7   8     23.2951      0.9743      3.4763     22.2123 
   0   7   8      9.2132      0.4573      3.4728      9.1973 
   1   7   8     25.2999      0.5325     11.7851     19.7873 
   2   7   8     13.1715      0.5539     -2.3665    -11.7061 
   3   7   8     10.9181      0.6515     -0.0712      9.9750 
   0   1   9     38.6516      0.3531    -31.3486     22.2370 
   1   1   9     23.1273      0.2921      4.3757    -22.3929 
  -1   2   9     38.6915      0.3607    -15.6696    -35.0385 
   0   2   9     19.3393      0.3246     15.8106    -11.0708 
   1   2   9     39.3321      0.4178     26.8133     27.8405 
   2   2   9     22.7747      0.6678      4.0051    -23.0649 
  -2   3   9     15.8760      0.4350     15.6468     -1.0514 
  -1   3   9     27.3419      0.4841    -12.4808     24.1307 
   0   3   9     15.3349      0.5983     11.7896     -8.0119 
   1   3   9     27.9713      0.3554    -27.5153      2.8701 
   2   3   9     16.2859      0.3851      6.7882    -13.8077 
   3   3   9     29.2462      0.6117     -5.4138     29.4663 
  -3   4   9     12.9219      0.6162      5.7183     12.2721 
  -2   4   9     16.9187      0.6134      3.8979     16.2050 
  -1   4   9     28.4607      0.6913    -19.6736    -21.8029 
   0   4   9      3.2059      0.3707     -2.7249      1.6899 
   1   4   9     29.4984      0.8672     13.5438     25.9229 
   2   4   9     16.6700      0.5390    -13.8085     -8.9984 
   3   4   9     13.2509      0.5264     -9.4797     -9.6247 
   4   4   9     10.2459      0.6264     -1.6682      9.9595 
  -4   5   9     12.0080      0.7035    -11.3205      5.3016 
  -3   5   9     31.2750      0.7553      7.9882    -32.0225 
  -2   5   9     12.9155      0.6757     -4.3391     12.7381 
  -1   5   9     30.7027      0.7593     31.1186     -4.3337 
   0   5   9     15.1060      0.7253    -12.9347      9.3207 
   1   5   9     32.2576      0.8185     15.4912    -27.8254 
   2   5   9     13.3018      0.4328    -13.3451     -0.8280 
   3   5   9     31.3821      0.6246     32.3120      4.2123 
   4   5   9     11.9577      0.6224     -9.0547      8.8984 
   5   5   9     28.7605      0.7583      5.2363    -28.2003 
  -4   6   9      7.8137      0.9579     -2.1333     -6.8008 
  -3   6   9     16.1040      0.7730      0.9377     15.6397 
  -2   6   9     11.4899      0.7886     10.6896      4.1272 
  -1   6   9     27.1239      0.8009    -23.5761    -15.1923 
   0   6   9      6.6817      0.9753      4.2831     -3.5692 
   2   6   9     11.9712      0.4611     -0.1021    -11.7901 
   3   6   9     16.2011      0.5556    -14.4164     -6.3054 
   4   6   9      7.3603      0.7565      5.7222      3.6887 
  -2   7   9      4.8230      0.8460      4.6956      2.1383 
  -1   7   9     14.8604      0.3913     -8.9877     11.4164 
   0   7   9      6.0131      1.0962      5.3247     -3.0925 
   2   7   9      5.8518      0.5800     -0.0556     -4.8751 
   0   1  10      7.3628      0.3552      5.4239      5.1101 
   1   1  10     10.6602      0.3527     -7.0006      8.0360 
  -1   2  10     34.1350      0.3528    -18.1269    -29.9324 
   0   2  10     59.9362      0.4766     44.4153     39.5707 
   1   2  10     33.9990      0.4031    -31.2788    -14.9074 
   2   2  10      4.3883      0.7027     -2.3168      2.6002 
  -2   3  10     13.0803      0.5954      7.3860     10.4852 
  -1   3  10     12.3181      0.6118    -12.1632     -2.7053 
   0   3  10     19.7286      0.6567    -14.3237    -12.3377 
   1   3  10     13.9577      1.0583     -4.3212    -12.3576 
   2   3  10     12.7265      0.4096     10.7166      7.2767 
   3   3  10      3.7695      0.7860      1.3075     -1.3708 
  -3   4  10     32.7591      0.7047     30.6093     14.8908 
  -2   4  10     31.4713      0.7081    -29.3700    -15.1159 
  -1   4  10     13.9391      0.6734      3.2927     13.6786 
   0   4  10     17.2816      0.3351     12.4129     11.2413 
   1   4  10     15.1892      0.3374     14.7107      1.5680 
   2   4  10     32.8418      0.5925    -18.5144    -27.2870 
   3   4  10     32.6665      0.6447     18.7691     28.0273 
   4   4  10      6.8257      0.7342     -4.4955      4.9773 
  -4   5  10     10.5359      0.7069     -5.1038     -9.5198 
  -3   5  10      3.9888      0.9624     -0.2305      4.2331 
  -2   5  10     19.1401      0.7057     16.4108     12.1269 
  -1   5  10      8.0870      0.8404     -8.1056     -1.4593 
   0   5  10      4.7585      0.9978      3.0218      2.9414 
   1   5  10      9.5250      0.9173     -2.5390     -8.1372 
   2   5  10     20.4733      0.4639     13.9923     15.0526 
   3   5  10      3.9162      0.7100      3.5556     -1.1304 
   4   5  10     10.4799      0.6252    -10.0363     -3.4044 
  -3   6  10     12.3966      0.7862    -10.3113     -8.5898 
  -2   6  10     13.4439      0.7764     -8.9635    -11.0793 
  -1   6  10     28.4638      0.8285    -13.9873    -25.3346 
   0   6  10     29.0465      0.8428     22.8344     20.7441 
   1   6  10     27.1005      0.8503    -26.2392    -11.4041 
   2   6  10     15.2349      0.4202    -12.6038     -7.3337 
   3   6  10     13.1953      0.5279     -8.7908     -9.8478 
   0   1  11     38.8363      0.3781    -18.4664     34.5911 
   1   1  11     11.2508      0.3106     10.9934     -2.9949 
  -1   2  11     16.5710      0.4741     16.1805      1.3978 
   0   2  11      4.8602      0.4031      2.1529     -4.0692 
   1   2  11     16.1073      0.3614    -10.3033    -12.4091 
   2   2  11     23.0001      0.6896     22.1550     -7.0969 
  -2   3  11     16.5553      0.6062     -1.3785    -16.4292 
  -1   3  11     27.6148      0.5149    -22.9787     15.9834 
   0   3  11     29.6036      0.3905     13.6220    -26.2548 
   1   3  11     27.7582      0.3922      0.0165     27.9720 
   2   3  11     16.7229      0.4362     14.1290     -8.3844 
   3   3  11     34.9754      0.6970    -33.5271     10.7309 
  -3   4  11     21.9805      0.6511    -22.6978     -3.8691 
  -2   4  11     17.5268      0.6637    -13.6078     10.9723 
  -1   4  11     28.6044      0.7368     26.0975     14.7484 
   0   4  11      5.5451      0.8587     -1.2189      2.5933 
   1   4  11     30.0708      0.6792    -27.1546    -13.9181 
   2   4  11     18.0616      0.4199     -0.9857     17.4076 
   3   4  11     22.5275      0.5897     16.1075     16.6835 
   4   4  11      5.2743      0.7850     -3.9105      1.5823 
  -3   5  11     21.2844      0.7137     21.4113     -4.8960 
  -2   5  11      2.7362      1.2400     -0.3421     -2.3368 
  -1   5  11     17.7228      0.7516      4.8944    -16.7013 
   0   5  11      0.6998      1.5463     -0.2443     -0.2482 
   1   5  11     16.9663      0.7844     11.3042    -12.6712 
   2   5  11      3.6791      0.5781      2.0134     -0.7613 
   3   5  11     21.5969      0.5607     -7.7519    -20.4448 
  -2   6  11     13.1600      0.7949     -6.6932    -10.8609 
  -1   6  11     18.8011      0.8088     10.0060     16.3668 
   0   6  11      7.5684      0.9873     -3.3711      6.4570 
   1   6  11     19.1361      0.8548    -19.3743      1.4705 
   0   0  12     33.2487      0.7353    -32.6675     -7.1705 
   0   1  12     10.7011      0.4477     10.0858      2.9052 
   1   1  12      8.7347      0.4026      7.6793      1.3330 
  -1   2  12     13.4639      0.3322    -13.3338     -1.4332 
   0   2  12      5.2445      0.4138     -4.3013     -1.3161 
   1   2  12     13.8209      0.3927    -12.3087     -5.0805 
   2   2  12     57.3406      1.1667     55.6683     14.6360 
  -2   3  12     24.1407      0.6647    -24.4833     -3.6618 
  -1   3  12      6.0255      0.6513     -4.2101     -0.2377 
   0   3  12     10.1674      0.6169     -8.9822     -2.2154 
   1   3  12      5.2677      0.7601     -3.3061     -3.0921 
   2   3  12     24.8870      0.5951    -23.6665     -7.5216 
   3   3  12     12.3403      0.6142    -11.6268     -3.3735 
  -3   4  12      6.7061      0.7971      5.9277      2.6577 
  -2   4  12     10.0905      0.6957      9.7808      2.6431 
  -1   4  12     24.8778      0.7383     24.2639      5.4905 
   0   4  12     18.1756      0.3957    -18.0521     -3.8582 
   1   4  12     24.1412      0.4288     23.7342      6.6361 
   2   4  12     10.3035      0.4386      9.8014      2.6828 
   3   4  12      7.3052      0.6775      6.8739      0.8111 
   4   4  12      5.0417      0.8383     -5.4966     -0.8900 
  -2   5  12     10.5375      0.7762     -9.7740     -4.6173 
  -1   5  12      3.9987      1.0701     -1.6622     -3.4500 
   0   5  12     12.3590      0.8034     12.4451      3.2327 
   1   5  12      4.5486      1.1333     -2.9512      1.6793 
   2   5  12     10.5575      0.4475    -10.8612     -1.4341 
   0   1  13     22.7197      0.3513      0.0575     22.7776 
   1   1  13     12.9172      0.3426     -9.3820     -9.7647 
  -1   2  13     21.7566      0.4002    -20.5122     -8.1362 
   0   2  13      9.5385      0.4219      0.0813     -8.7868 
   1   2  13     22.1301      0.4069     20.6140     -7.7315 
   2   2  13      7.5124      1.0019     -4.9457     -4.9581 
  -2   3  13     12.8380      0.6694      5.4637    -11.8999 
  -1   3  13     18.2139      0.7166      6.1482     17.1608 
   0   3  13     16.8630      0.4436     -0.1414    -16.9276 
   1   3  13     18.5952      0.4470     -6.4425     17.4207 
   2   3  13     13.4652      0.4672     -5.5736    -11.7642 
   3   3  13     20.1489      0.6388     13.6665     13.4718 
  -2   4  13     13.1619      0.7108      7.6702     10.3937 
  -1   4  13     20.3378      0.7422    -21.4652      0.5422 
   0   4  13     12.4053      0.7791      0.1634     13.4987 
   1   4  13     20.7943      0.7801     21.1289      0.5607 
   2   4  13     13.7009      0.7088     -6.8835     10.4993 
   0   1  14      7.6501      0.7355     -7.4139      1.4080 
   1   1  14     13.7561      0.3616      3.5191     13.8354 
  -1   2  14     11.8087      0.5558    -10.9212     -3.1397 
   0   2  14     37.2212      0.4732     36.5764     -9.0017 
   1   2  14     11.4559      0.6934     -7.9201      8.3826 
   2   2  14      3.6263      0.7459      0.9499      3.5004 
  -2   3  14      6.4956      0.9022     -1.4885      6.0472 
  -1   3  14     10.6718      0.7542     -6.3520      9.5314 
   0   3  14     21.5258      0.9959    -20.9036      4.7617 
   1   3  14     11.1826      0.4775    -10.0850     -5.6486 
   2   3  14      6.5909      0.5817     -4.4442     -4.8903 
   0   1  15     19.5300      0.3770      9.2568     17.3127 
   1   1  15     11.2504      0.3874      3.6969    -11.3207 
                                                     
